# Supplementary material for: Multi-Layer Nanofibrous PCL Scaffold-Based Colon Cancer Cell Cultures to Mimic Hypoxic Tumor Microenvironment for Bioassay
Source: Cancers (Basel). 2021 Jul 15;13(14):3550. doi: 10.3390/cancers13143550 (PMC8305385; doi:10.3390/cancers13143550)
Supplement: Supplementary file 1 [file cancers-13-03550-s001.zip]

Archive with 1 entries (1 files):
- cancers-1188584-supplementary.pdf
